# Supplementary material for: Innovative Thermoplastics Composites Made from Recycled Poly(Propylene) Reinforced with Coconut Coir Fibers
Source: Polymers (Basel). 2026 Feb 9;18(4):432. doi: 10.3390/polym18040432 (PMC12943887; doi:10.3390/polym18040432)
Supplement: Supplementary file 1 [file polymers-18-00432-s001.zip]

Archive with 1 entries (1 files):
- polymers-4103682-supplementary.pdf
